# Supplementary material for: Comparative LCA of diesel and grid electricity for agricultural irrigation in Iran: why diesel outperforms in fossil-reliant grids
Source: PLoS One. 2025 Jul 23;20(7):e0324371. doi: 10.1371/journal.pone.0324371 (PMC12286319; doi:10.1371/journal.pone.0324371)
Supplement: S1 File — (ZIP) [file pone.0324371.s001.zip]

Archive with 10 entries (9 files):
- S1 File/
- S1 File/S1.1. Comparative_Impact_Categories_Diesel_vs_Grid.XLSX
- S1 File/S1.2. Composite_Index_Comparison_Diesel_Electric.XLSX
- S1 File/S1.3. Impact_categories_diesel_scenario.XLSX
- S1 File/S1.4. Impact_categories_electric_scenario.XLSX
- S1 File/S1.5. Impact_Trends_Diesel_vs_Grid.XLSX
- S1 File/S1.6. Single_Score_diesel_scenario.XLSX
- S1 File/S1.7. Single_Score_electric_scenario.XLSX
- S1 File/S1.8. Weighted_Impact_Values_diesel_Scenario.XLSX
- S1 File/S1.9. Weighted_Impact_Values_Electric_Scenario.XLSX
