# Supplementary material for: Comparative LCA of diesel and grid electricity for agricultural irrigation in Iran: why diesel outperforms in fossil-reliant grids
Source: PLoS One. 2025 Jul 23;20(7):e0324371. doi: 10.1371/journal.pone.0324371 (PMC12286319; doi:10.1371/journal.pone.0324371)
Supplement: S1 File — (ZIP) [file pone.0324371.s001.zip › S1 File/S1.1. Comparative_Impact_Categories_Diesel_vs_Grid.XLSX]

## Sheet: Sheet1
Comparison of impact categories between diesel-powered and grid-powered systems
	value					percent
Impact Categories	Scenario I	Scenario II			Impact Categories	Scenario I	Scenario II
ADP	3.7634e-07	6.22601e-07			ADP	60.4465	100
ADF	21.3475	24.1503			ADF	88.3943	100
GWP	1.33828	1.59433			GWP	83.9402	100
ODP	1.00537e-07	4.90488e-08			ODP	100	48.7866
HT	0.154105	0.136647			HT	100	88.6711
FWAE	0.0399542	0.06242			FWAE	64.0086	100
MAE	97.1763	216.029			MAE	44.9831	100
TE	0.000178979	0.00139986			TE	12.7855	100
PO	0.000194479	0.000326735			PO	59.5218	100
AP	0.00733716	0.00724231			AP	100	98.7073
EP	0.00166327	0.000528722			EP	100	31.7881
