# Supplementary material for: Comparative LCA of diesel and grid electricity for agricultural irrigation in Iran: why diesel outperforms in fossil-reliant grids
Source: PLoS One. 2025 Jul 23;20(7):e0324371. doi: 10.1371/journal.pone.0324371 (PMC12286319; doi:10.1371/journal.pone.0324371)
Supplement: S1 File — (ZIP) [file pone.0324371.s001.zip › S1 File/S1.2. Composite_Index_Comparison_Diesel_Electric.XLSX]

## Sheet: Sheet1
	Comparison of environmental composite index values for diesel-powered and grid-powered systems
	Impact categories	Senario I	Scenario II
	ADP	1.79891e-06	2.97603e-06
	ADF	5.6144e-05	6.35154e-05
	GWP	3.1985e-05	3.81044e-05
	ODP	4.4337e-07	2.16305e-07
	HT	5.97929e-05	5.30191e-05
	FWAE	5.5772e-06	8.71321e-06
	MAE	0.000165472	0.000367854
	TE	5.40428e-08	4.22689e-07
	PO	5.28982e-06	8.88719e-06
	AP	3.07427e-05	3.03453e-05
	EP	1.05119e-05	3.34152e-06
