# Supplementary material for: Comparative LCA of diesel and grid electricity for agricultural irrigation in Iran: why diesel outperforms in fossil-reliant grids
Source: PLoS One. 2025 Jul 23;20(7):e0324371. doi: 10.1371/journal.pone.0324371 (PMC12286319; doi:10.1371/journal.pone.0324371)
Supplement: S1 File — (ZIP) [file pone.0324371.s001.zip › S1 File/S1.3. Impact_categories_diesel_scenario.XLSX]

## Sheet: Sheet1
		Impact categories of the diesel-powered water extraction system (Scenario I)
Impact categories	on-farm emissions	Diesel fuel	Engine oil (pumping)	Transport (petrol tanker)	Transport (semi-truck)	Fuel storage tanks	Pipeline	Diesel water pump	Deep-well turbine pump	Diesel (transportation)	petrol	Engine oil (transportation)
ADP	0	1.23381e-07	1.68498e-09	1.07773e-08	1.48808e-08	4.41133e-13	6.46904e-09	1.02945e-08	2.08414e-07	4.31254e-10	0	7.00951e-12
ADF	0	20.8683	0.0224988	0.0637902	0.0718661	0.0115504	0.0304362	0.115593	0.0904738	0.0729411	0	9.35949e-05
GWP	1.07047	0.237488	0.000353624	0.0043136	0.00495493	0.00113122	0.00247147	0.00904848	0.00721882	0.000830096	0	1.47108e-06
ODP	0	9.87047e-08	1.05556e-10	2.99275e-10	3.30324e-10	3.12738e-12	1.21551e-10	3.38486e-10	2.88859e-10	3.45004e-10	0	4.39111e-13
HT	0.0134766	0.0294875	0.000101983	0.000587841	0.000781901	-3.00721e-05	0.0021383	0.0051964	0.102262	0.000103068	0	4.24251e-07
FWAE	0	0.012135	7.15507e-05	0.00046067	0.00058878	0.00057135	0.00103316	0.00557516	0.0194758	4.24156e-05	0	2.97651e-07
MAE	0	59.4406	0.270187	1.37262	1.94013	0.0793323	1.90334	10.4984	21.4629	0.207763	0	0.00112398
TE	0	7.31694e-05	2.23986e-07	1.00285e-06	1.3582e-06	4.30915e-09	3.57441e-06	3.49924e-06	9.58902e-05	2.5575e-07	0	9.31781e-10
PO	7.13425e-05	0.00011266	1.44528e-07	5.78016e-07	7.13414e-07	4.62872e-07	9.16843e-07	4.80249e-06	2.4638e-06	3.93781e-07	0	6.01236e-10
AP	0.00562279	0.00157076	2.3249e-06	1.37363e-05	1.58218e-05	5.08341e-06	1.31073e-05	4.29394e-05	4.50892e-05	5.4903e-06	0	9.67157e-09
EP	0.00146627	0.000162318	4.14466e-07	3.16636e-06	3.75395e-06	-1.3167e-06	4.13996e-06	1.22956e-05	1.16621e-05	5.67351e-07	0	1.72418e-09
