# Supplementary material for: Comparative LCA of diesel and grid electricity for agricultural irrigation in Iran: why diesel outperforms in fossil-reliant grids
Source: PLoS One. 2025 Jul 23;20(7):e0324371. doi: 10.1371/journal.pone.0324371 (PMC12286319; doi:10.1371/journal.pone.0324371)
Supplement: S1 File — (ZIP) [file pone.0324371.s001.zip › S1 File/S1.4. Impact_categories_electric_scenario.XLSX]

## Sheet: Sheet1
		Impact Categories in the Grid-Powered System (Scenario II)
Impact categories	on-farm emissions	Utility pole	Gravel	Sand	Cement	HDPE pipe	Power Transformer	Electrical cable	Electricity
ADP	0	1.62188e-09	3.27801e-11	1.17337e-11	4.59574e-11	1.19737e-10	4.61694e-08	2.07246e-07	3.67353e-07
ADF	0	0.00692522	6.33921e-05	4.3218e-05	0.000726517	0	0.0190082	0.0165412	24.107
GWP	0	0.000819473	4.54057e-06	3.03855e-06	0.000144128	0.00118465	0.00126829	0.000855551	1.59005
ODP	0	2.14063e-11	2.40718e-13	1.84704e-13	2.15127e-12	0	7.41869e-11	2.44564e-10	4.8706e-08
HT	0	0.000516401	1.53582e-06	8.31257e-07	1.02833e-05	0.00228897	0.00290052	0.0117241	0.119204
FWAE	0	0.000232748	1.08718e-06	5.56628e-07	7.65418e-06	0.000420255	0.00253986	0.00823019	0.0509877
MAE	0	0.506869	0.0042098	0.00198283	0.0303664	0.071683	6.01764	23.0438	186.352
TE	0	4.75212e-07	3.49442e-09	1.68071e-09	2.18469e-08	1.0167e-08	7.02884e-07	1.30015e-06	0.00139735
PO	0	2.46064e-07	1.55554e-09	9.519e-10	1.61074e-08	2.70126e-07	7.00872e-07	1.79633e-06	0.000323703
AP	0	3.12294e-06	3.04777e-08	2.00231e-08	4.40445e-07	5.37014e-06	1.80204e-05	5.47883e-05	0.00716052
EP	0	9.00818e-07	7.07885e-09	4.44483e-09	8.11772e-08	4.34509e-07	8.27685e-06	3.23938e-05	0.000486623
