# Supplementary material for: Comparative LCA of diesel and grid electricity for agricultural irrigation in Iran: why diesel outperforms in fossil-reliant grids
Source: PLoS One. 2025 Jul 23;20(7):e0324371. doi: 10.1371/journal.pone.0324371 (PMC12286319; doi:10.1371/journal.pone.0324371)
Supplement: S1 File — (ZIP) [file pone.0324371.s001.zip › S1 File/S1.6. Single_Score_diesel_scenario.XLSX]

## Sheet: Sheet1
This file contains the aggregated single score results for the diesel-powered water pumping system, calculated using CML-IA characterization.
Includes full breakdown by impact category (GWP, AP, EP, etc.) and methodological details. Generated in SimaPro 9.3 with Iran-specific adjustments.
Impact categories	on-farm emissions	Diesel fuel	Engine oil (pumping)	Transport (petrol tanker)	Transport (semi-truck)	Fuel storage tanks	Pipeline	Diesel water pump	Deep-well turbine pump	Diesel (transportation)	petrol	Engine oil (transportation)
ADP	0	5.89761e-07	8.05419e-09	5.15157e-08	7.11302e-08	2.10861e-12	3.0922e-08	4.92077e-08	9.96219e-07	2.0614e-09	0	3.35054e-11
ADF	0	5.48836e-05	5.91718e-08	1.67768e-07	1.89008e-07	3.03777e-08	8.00473e-08	3.04009e-07	2.37946e-07	1.91835e-07	0	2.46155e-10
GWP	2.55842e-05	5.67597e-06	8.45161e-09	1.03095e-07	1.18423e-07	2.70361e-08	5.90682e-08	2.16259e-07	1.7253e-07	1.98393e-08	0	3.51587e-11
ODP	0	4.35288e-07	4.655e-10	1.3198e-09	1.45673e-09	1.37917e-11	5.36039e-10	1.49272e-09	1.27387e-09	1.52147e-09	0	1.93648e-12
HT	5.22893e-06	1.14411e-05	3.95695e-08	2.28082e-07	3.03377e-07	-1.1668e-08	8.29659e-07	2.0162e-06	3.96775e-05	3.99904e-08	0	1.64609e-10
FWAE	0	1.69392e-06	9.98776e-09	6.43049e-08	8.21879e-08	7.97548e-08	1.44219e-07	7.78237e-07	2.71862e-06	5.92079e-09	0	4.15491e-11
MAE	0	0.000101215	4.60074e-07	2.33729e-06	3.30365e-06	1.35087e-07	3.24101e-06	1.78766e-05	3.65471e-05	3.53779e-07	0	1.91391e-09
TE	0	2.20935e-08	6.76325e-11	3.0281e-10	4.10108e-10	1.30115e-12	1.07929e-09	1.0566e-09	2.8954e-08	7.72237e-11	0	2.81351e-13
PO	1.94051e-06	3.06435e-06	3.93116e-09	1.5722e-08	1.94049e-08	1.25901e-08	2.49381e-08	1.30628e-07	6.70154e-08	1.07108e-08	0	1.63536e-11
AP	2.35595e-05	6.5815e-06	9.74132e-09	5.75553e-08	6.62932e-08	2.12995e-08	5.49195e-08	1.79916e-07	1.88924e-07	2.30044e-08	0	4.05239e-11
EP	9.26682e-06	1.02585e-06	2.61943e-09	2.00114e-08	2.3725e-08	-8.32154e-09	2.61645e-08	7.77084e-08	7.37043e-08	3.58566e-09	0	1.08968e-11
