# Supplementary material for: Comparative LCA of diesel and grid electricity for agricultural irrigation in Iran: why diesel outperforms in fossil-reliant grids
Source: PLoS One. 2025 Jul 23;20(7):e0324371. doi: 10.1371/journal.pone.0324371 (PMC12286319; doi:10.1371/journal.pone.0324371)
Supplement: S1 File — (ZIP) [file pone.0324371.s001.zip › S1 File/S1.9. Weighted_Impact_Values_Electric_Scenario.XLSX]

## Sheet: Sheet1
This file contains weighted environmental impact values for grid-powered irrigation systems in Iran, featuring
Impact categories	on-farm emissions	Utility pole	Gravel	Sand	Cement	HDPE pipe	Power Transformer	Electrical cable	Electricity
ADP	0	7.7526e-09	1.56689e-10	5.6087e-11	2.19676e-10	5.72344e-10	2.2069e-07	9.90636e-07	1.75595e-06
ADF	0	1.82133e-08	1.66721e-10	1.13663e-10	1.91074e-09	0	4.99916e-08	4.35034e-08	6.34015e-05
GWP	0	1.95854e-08	1.0852e-10	7.26214e-11	3.44466e-09	2.83131e-08	3.03122e-08	2.04477e-08	3.80021e-05
ODP	0	9.44016e-11	1.06156e-12	8.14546e-13	9.48709e-12	0	3.27164e-10	1.07853e-09	2.14794e-07
HT	0	2.00363e-07	5.959e-10	3.22528e-10	3.98994e-09	8.88121e-07	1.1254e-06	4.54895e-06	4.62513e-05
FWAE	0	3.24894e-08	1.5176e-10	7.76997e-11	1.06845e-09	5.86634e-08	3.54539e-07	1.14885e-06	7.11737e-06
MAE	0	8.63096e-07	7.16844e-09	3.37636e-09	5.17079e-08	1.22062e-07	1.02468e-05	3.92389e-05	0.00031732
TE	0	1.4349e-10	1.05514e-12	5.07491e-13	6.59667e-12	3.06992e-12	2.12236e-10	3.9258e-10	4.21929e-07
PO	0	6.69293e-09	4.23107e-11	2.58917e-11	4.3812e-10	7.34743e-09	1.90637e-08	4.88602e-08	8.80472e-06
AP	0	1.30851e-08	1.27702e-10	8.38966e-11	1.84546e-09	2.25009e-08	7.55056e-08	2.29563e-07	3.00026e-05
EP	0	5.69317e-09	4.47383e-11	2.80913e-11	5.1304e-10	2.7461e-09	5.23097e-08	2.04729e-07	3.07546e-06
